# Supplementary material for: Foodborne Cereulide Causes Beta-Cell Dysfunction and Apoptosis
Source: PLoS One. 2014 Aug 13;9(8):e104866. doi: 10.1371/journal.pone.0104866 (PMC4132018; doi:10.1371/journal.pone.0104866)
Supplement: Table S1 — PCR primers used for qRT-PCR experiments. FW denotes forward primer (5′–3′), RV denotes reverse primer (3′–5′); Atf4 Activating transcription factor 4, Bcl-XL B-cell lymphoma extra-large, Bim Bcl2-interacting mediator of cell death, Bip Binding immunoglobulin protein, Chop CCAAT/-enhancer-bindingprotein homologous protein, Dp5 Death protein 5, Hprt Hypoxanthine-guanine phosphoribosyltransferase, Mcl1 myeloid cell leukemia sequence, Puma p53 upregulated modulator of apoptosis, Rpl27 ribosomal protein L27, Xbp1s spliced variant of X-box binding protein 1. (XLSX) [file pone.0104866.s004.xlsx]

## Sheet: Sheet1
				Mouse		Human
		Gene	Primer	Sequence	Annealing temperature	Sequence	Annealing temperature
		Atf4	FW	TCTGGAGGTGGCCAAGCA	60°C	CCCTTCACCTTCTTACAACCTC	60°C
			RV	TCCAATCTGTCCCGGAAAAG		TGCCCAGCTCTAAACTAAAGGA
		Bcl-XL	FW	GGGAACAATGCAGCAGCCGAG	60°C
			RV	CGACTGAAGAGTGAGCCCAGC
		Bim	FW	ACCACTATCTCAGTGCAATGGCTTCC	60°C
			RV	CGGTAATCATTTGCAAACACCCTCCTTG
		Bip	FW	ACCTATTCCTGCGTCGGTGT	60°C
			RV	AGGAGTGAAGGCCACATACGA
		Chop	FW	TCTCATCCCCAGGAAACGAA	60°C	GAACGGCTCAAGCAGGAAATC	60°C
			RV	ATCTGGAGAGCGAGGGCTTT		TTCACCATTCGGTCAATCAGAG
		Dp5	FW	GGCACCCAAATGGCAAACTA	60°C	GAGCCCAGAGCTTGAAAGG	60°C
			RV	GCTTGACCAAGGAAAGCAAA		CCC-AGTCCCATTCTGTGTTT
		Hprt	FW	GTCAACGGGGGACATAAAAG	60°C	TGTAGGATATGCCCTTGACTATA	60°C
			RV	GCTTGACCAAGGAAAGCAAA		CAATAGGACTCCAGATGTTTCCA
		Mcl1	FW	AAAGGCGGCTGCATAAGTC	60°C
			RV	TGGCGGTATAGGTCGTCCTC
		Puma	FW	GTACGAGCGGCGGAGACAAG	65°C	GGAGCAGCACCTGGAGTC	60°C
			RV	GCACCTAGTTGGGCTCCATTTCTG		CCAGGGCAGTGATCTCCTTCT
		Rpl27	FW	GTCGAGATGGGCAAGTTCAT	60°C	TGTCGTCAATAAGGATGTCTTCAGA	60°C
			RV	TTCTTCACGATGACGGCTTT		TGCCTGTCTTGTATCTCTCTTCAAA
		Xbp1s	FW	GAGTCCGCAGCAGGTG	60°C	CGCTTGGGGATGGATGCCCTG	60°C
			RV	GTGTCAGAGTCCATGGGA		CCTGCACCTGCTGCGGACT
