# Supplementary material for: Foodborne Cereulide Causes Beta-Cell Dysfunction and Apoptosis
Source: PLoS One. 2014 Aug 13;9(8):e104866. doi: 10.1371/journal.pone.0104866 (PMC4132018; doi:10.1371/journal.pone.0104866)
Supplement: Table S2 — Percentage of dead cells in different cell lines and mouse islets after 72 h exposure to cereulide. Data are presented as mean ± SEM (for MIN6 n = 5, for INS-1E n = 4, for HepG2, COS-1 and islets n = 3), * P<0,05 (1-way ANOVA, Dunnet post-test). (XLSX) [file pone.0104866.s005.xlsx]

## Sheet: Sheet1
		MIN6				INS-1E				HepG2				COS-1				Mouse islets
	Medium	0.025	±	0.008		0.019	±	0.004		0.0357912	±	0.00937867		0.0165037	±	0.00531198		0.02	±	0.0037
	0.05 ng/ml cereulide	0.051	±	0.019		0.11	±	0.022		0.057338	±	0.00744347		0.0130215	±	0.0043121		0.03	±	0.00264
	0.25 ng/ml cereulide	0.802	±	0.117	*	1	±	0	*	0.0910861	±	0.0310627		0.0152016	±	0.00374987		0.48	±	0.074	*
	0.5 ng/ml cereulide	0.995	±	0.005	*	1	±	0	*	0.0558232	±	0.0148774		0.0215277	±	0.00491387		0.99	±	0	*
	5 ng/ml cereulide	1	±	0	*	1	±	0	*	0.0813706	±	0.0197901		0.0260661	±	0.00513761		1	±	0	*
