# Supplementary material for: Foodborne Cereulide Causes Beta-Cell Dysfunction and Apoptosis
Source: PLoS One. 2014 Aug 13;9(8):e104866. doi: 10.1371/journal.pone.0104866 (PMC4132018; doi:10.1371/journal.pone.0104866)
Supplement: Table S3 — mRNA levels of additional mitochondrial stress related genes in MIN6 cells after 24 h exposure to cereulide. B-cell lymphoma-extra-large (Bcl-XL, n = 8), Bcl2-interacting mediator of cell death (BIM, n = 7), Myeloid cell leukemia sequence 1 (Mcl1, n = 8). Data are presented as mean ± SEM. (XLSX) [file pone.0104866.s006.xlsx]

## Sheet: Sheet1
		BIM			Bcl-XL			Mcl1
	Medium	1	±	0	1	±	0	1	±	0
	0.15 ng/ml cereulide	1.13289	±	0.18989	1.01199	±	0.105332	0.827596	±	0.160415
	0.25 ng/ml cereulide	1.07197	±	0.0523305	1.25648	±	0.131575	0.865414	±	0.0607439
	0.5 ng/ml cereulide	1.09048	±	0.118981	1.25194	±	0.141192	1.26454	±	0.213259
